# Supplementary material for: Effective Removal of Chromium(III) from Low Concentration Aqueous Solution Using a Novel Diazene/Methoxy-Laced Coordination Polymer
Source: Polymers (Basel). 2017 Jul 9;9(7):273. doi: 10.3390/polym9070273 (PMC6431845; doi:10.3390/polym9070273)
Supplement: Supplementary file 1 [file polymers-09-00273-s001.zip]

Archive with 3 entries (3 files):
- The check report for the single crystal data of 1.pdf
- The single crystal data of polymer 1.CIF
- Supplementary Information.pdf
